# Supplementary material for: MicroRNA-338-3p helps regulate ovarian function by affecting granulosa cell function and early follicular development
Source: J Ovarian Res. 2023 Aug 26;16:175. doi: 10.1186/s13048-023-01258-3 (PMC10463366; doi:10.1186/s13048-023-01258-3)
Supplement: Supplementary file 1 — Supplementary Material 1 Table S1. The primers used for the PCR. [file 13048_2023_1258_MOESM1_ESM.xlsx]

## Sheet: Sheet1
	Forward Primer	Reverse Primer
miR-338-3p	5'-CCTCCTATTTCCAGCATCAGTG-3'	5'-TATGCTTGTTCTCGTCTCTGTGTC-3'
U6	5'-CAGCACATATACTAAAATTGCAACG-3'	5'-ACGAATTTGCGTGTCATCC-3'
