# Supplementary material for: MicroRNA-338-3p helps regulate ovarian function by affecting granulosa cell function and early follicular development
Source: J Ovarian Res. 2023 Aug 26;16:175. doi: 10.1186/s13048-023-01258-3 (PMC10463366; doi:10.1186/s13048-023-01258-3)
Supplement: Supplementary file 2 — Supplementary Material 2 Table S2. Differential expression of miRNAs in ovarian cortical tissues from patients with normal ovarian function and primary ovarian insufficiency. [file 13048_2023_1258_MOESM2_ESM.xlsx]

## Sheet: Sheet1
GeneNames	log2 (Fold_change) normalized	style	P-Value
miR-196a-5p	3.44365	UP	8.26e-34
miR-133a-3p	2.732	UP	1.39e-86
miR-1-3p	2.42435	UP	0.00253463
miR-338-3p	2.06777	UP	1.75e-09
miR-1247-5p	1.53424	UP	7.74e-13
miR-218-5p	1.17257	UP	0.00434551
miR-9-5p	1.07197	UP	3.92e-08
miR-136-5p	1.04909	UP	9.67e-11
miR-19b-3p	-1.04943	Down	2.41e-20
miR-222-3p	-1.06761	Down	2.37e-41
miR-21-5p	-1.08357	Down	0
miR-514a-3p	-1.12451	Down	3.19e-09
miR-221-3p	-1.12631	Down	7.85e-105
miR-509-3-5p	-1.13869	Down	0.00428106
miR-370-3p	-1.14851	Down	0.019538
miR-19a-3p	-1.18015	Down	0.000439696
miR-508-3p	-1.26001	Down	6.46e-32
miR-513c-5p	-1.30775	Down	0.000372582
miR-130b-3p	-1.32464	Down	0.000110451
miR-323a-3p	-1.34747	Down	0.0138652
miR-182-5p	-1.35414	Down	3.73e-08
miR-509-3p	-1.43157	Down	2.58e-69
miR-31-5p	-1.51483	Down	0.00140525
miR-144-3p	-1.54124	Down	4.37e-07
miR-508-5p	-1.60143	Down	0.000134931
miR-130b-5p	-1.66889	Down	0.000825577
miR-513b-5p	-1.67401	Down	0.0414033
miR-221-5p	-1.67631	Down	2.94e-05
miR-200b-3p	-1.87522	Down	0.0490548
miR-509-5p	-1.99313	Down	6.19e-05
miR-34c-5p	-2.04759	Down	0.00143247
miR-451a	-2.07262	Down	1.16e-196
miR-409-3p	-2.08916	Down	4.39e-42
miR-486-5p	-2.13657	Down	2.13e-221
miR-144-5p	-2.25728	Down	1.08e-16
miR-199b-5p	-2.27025	Down	1.22e-82
miR-506-3p	-2.62222	Down	0.00260142
miR-431-5p	-2.94654	Down	0.00235115
miR-141-3p	-2.97517	Down	1.84e-08
Supplementary Table S2 Differential expression of miRNAs in ovarian cortical tissues from patients with normal ovarian function and primary ovarian insufficiency.
